# Supplementary material for: Salivary Glucose Detection with Laser Induced Graphene/AgNPs Non-Enzymatic Sensor
Source: Biosensors (Basel). 2023 Jan 30;13(2):207. doi: 10.3390/bios13020207 (PMC9954126; doi:10.3390/bios13020207)
Supplement: Supplementary file 1 [file biosensors-13-00207-s001.zip]

Archive with 1 entries (1 files):
- biosensors-2090534-supplementary.pdf
